# Supplementary material for: De novo transcriptome assemblies of four accessions of the metal hyperaccumulator plant Noccaea caerulescens
Source: Sci Data. 2017 Jan 31;4:160131. doi: 10.1038/sdata.2016.131 (PMC5283065; doi:10.1038/sdata.2016.131)
Supplement: Supplementary file 1 [file sdata2016131-isa1.zip]

Archive with 3 entries (3 files):
- i_Investigation.txt
- s_study_Blande.txt
- a_assay_Blande.txt
