# Supplementary material for: De novo transcriptome assemblies of four accessions of the metal hyperaccumulator plant Noccaea caerulescens
Source: Sci Data. 2017 Jan 31;4:160131. doi: 10.1038/sdata.2016.131 (PMC5283065; doi:10.1038/sdata.2016.131)
Supplement: Supplementary file 1 [file sdata2016131-isa1.zip › i_Investigation.txt]

# Investigation File generated for Scientific Data with Investigation File Authoring Tool version 0.1.0 on 01/12/2016 - This metadata file is CC0
ONTOLOGY SOURCE REFERENCE
Term Source Name	NCBITAXON	PO	OBI	ERO	BAO
Term Source File	http://data.bioontology.org/ontologies/NCBITAXON	http://data.bioontology.org/ontologies/PO	http://data.bioontology.org/ontologies/OBI	http://data.bioontology.org/ontologies/ERO	http://data.bioontology.org/ontologies/BAO
Term Source Version	2016AA	Version # 20	2014-08-18	2013-08-02	2.0
Term Source Description	National Center for Biotechnology Information (NCBI) Organismal Classification	Plant Ontology	Ontology for Biomedical Investigations	Eagle-I Research Resource Ontology	BioAssay Ontology
INVESTIGATION
Investigation Identifier
Investigation Title
Investigation Description
Investigation Submission Date
Investigation Public Release Date
INVESTIGATION PUBLICATIONS
Investigation PubMed ID
Investigation Publication DOI
Investigation Publication Author List
Investigation Publication Title
Investigation Publication Status
Investigation Publication Status Term Accession Number
Investigation Publication Status Term Source REF
INVESTIGATION CONTACTS
Investigation Person Last Name
Investigation Person Mid Initials
Investigation Person First Name
Investigation Person Address
Investigation Person Phone
Investigation Person Fax
Investigation Person Email
Investigation Person Affiliation
Investigation Person Roles
Investigation Person Roles Term Accession Number
Investigation Person Roles Term Source REF
STUDY
Study Identifier	10.1038/sdata.2016.131
Study Title	De novo transcriptome assemblies of four accessions of the metal hyperaccumulator plant Noccaea caerulescens
Study Submission Date	06/09/2016
Study Public Release Date	31/01/2017
Study Description	http://www.nature.com/articles/sdata2016131#abstract
Study File Name	s_study_Blande.txt
Comment[Subject Keywords]	//;//;///;///
Comment[Manuscript Licence]	CC BY-4.0
Comment[Experimental Metadata Licence]	CC0
Comment[Supplementary Information File Name]	
Comment[Supplementary Information File Type]	x-zip-compressed
Comment[Supplementary Information File URL]	http://www.nature.com/articles/sdata2016131#supplementary-information
Comment[Data Repository]	NCBI Sequence Read Archive;GenBank;GenBank;GenBank;GenBank;Dryad Digital Repository
Comment[Data Record Accession]	SRP077889;GEVK00000000;GEVI00000000;GEVM00000000;GEVL00000000;doi:10.5061/dryad.380n3
Comment[Data Record URI]	https://www.ncbi.nlm.nih.gov/sra/?term=SRP077889;https://www.ncbi.nlm.nih.gov/nuccore/GEVK00000000;https://www.ncbi.nlm.nih.gov/nuccore/GEVI00000000;https://www.ncbi.nlm.nih.gov/nuccore/GEVM00000000;https://www.ncbi.nlm.nih.gov/nuccore/GEVL00000000;http://dx.doi.org/10.5061/dryad.380n3
STUDY DESIGN DESCRIPTORS
Study Design Type	replicate design	strain comparison design	organism part comparison design
Study Design Type Term Accession Number	OBI:0500018	OBI:0001464	OBI:0001422
Study Design Type Term Source REF	OBI	OBI	OBI
STUDY PUBLICATIONS
Study PubMed ID	""	""	""
Study Publication DOI	doi:10.1046/j.1469-8137.2003.00819.x	doi:10.3389/fpls.2014.00261	doi:10.1111/j.1469-8137.2006.01714.x
Study Publication Author List	""	""	""
Study Publication Title	""	""	""
Study Publication Status	published	published	published
Study Publication Status Term Accession Number			
Study Publication Status Term Source REF			
STUDY FACTORS
Study Factor Name	ecotype
Study Factor Type	selectively maintained organism
Study Factor Type Term Accession Number	OBI:0001185
Study Factor Type Term Source REF	OBI
STUDY ASSAYS
Study Assay Measurement Type	transcription profiling assay
Study Assay Measurement Type Term Accession Number	OBI:0000424
Study Assay Measurement Type Term Source REF	OBI
Study Assay Technology Type	RNA sequencing
Study Assay Technology Type Term Accession Number	OBI:0001177
Study Assay Technology Type Term Source REF	OBI
Study Assay Technology Platform	""
Study Assay File Name	a_assay_Blande.txt
STUDY PROTOCOLS
Study Protocol Name	Experimental design	Generation of the datasets	Processing of the datasets	De novo assembly	Assessment of assembly quality	Annotation	OrthoFinder	Filtering by top blast hit	Multiple alignment
Study Protocol Type	protocol	RNA sequencing	data transformation	sequence assembly process	sequence assembly process	sequence annotation	homology modeling objective	quality control	multiple sequence alignment
Study Protocol Type Term Accession Number	OBI:0000272	OBI:0001177	OBI:0200000	OBI:0001872	OBI:0001872	OBI:0001944	ERO:0100259	ERO:0001219	BAO:0002245
Study Protocol Type Term Source REF	OBI	OBI	OBI	OBI	OBI	OBI	ERO	ERO	BAO
Study Protocol Description									
Study Protocol URI	""	""	""	""	""	""	""	""	""
Study Protocol Version									
Study Protocol Parameters Name	""	sequencer	""	""	""	""	""	""	""
Study Protocol Parameters Name Term Accession Number	""	""	""	""	""	""	""	""	""
Study Protocol Parameters Name Term Source REF	""	""	""	""	""	""	""	""	""
Study Protocol Components Name	""	""	""	""	""	""	""	""	""
Study Protocol Components Type	""	""	""	""	""	""	""	""	""
Study Protocol Components Type Term Accession Number	""	""	""	""	""	""	""	""	""
Study Protocol Components Type Term Source REF	""	""	""	""	""	""	""	""	""
STUDY CONTACTS
Study Person Last Name	Blande	Halimaa	Tervahauta	Aarts	Kärenlampi
Study Person First Name	Daniel	Pauliina	Arja I	Mark G.M.	Sirpa O
Study Person Mid Initials					
Study Person Email	daniel.blande@uef.fi	""	""	""	""
Study Person Phone					
Study Person Fax					
Study Person Address					
Study Person Affiliation	University of Eastern Finland, Department of Environmental and Biological Sciences, Kuopio 70210, Finland	University of Eastern Finland, Department of Environmental and Biological Sciences, Kuopio 70210, Finland	University of Eastern Finland, Department of Environmental and Biological Sciences, Kuopio 70210, Finland	Wageningen University, Laboratory of Genetics, Wageningen 6708 PB, The Netherlands	University of Eastern Finland, Department of Environmental and Biological Sciences, Kuopio 70210, Finland
Study Person Roles					
Study Person Roles Term Accession Number					
Study Person Roles Term Source REF					
Comment[Study Person ORCID]					
Comment[Funder]					
Comment[FundRef ID]					
Comment[Funder Term Source REF]					
Comment[Grant Identifier]					
