# Supplementary material for: De novo transcriptome assemblies of four accessions of the metal hyperaccumulator plant Noccaea caerulescens
Source: Sci Data. 2017 Jan 31;4:160131. doi: 10.1038/sdata.2016.131 (PMC5283065; doi:10.1038/sdata.2016.131)
Supplement: Supplementary file 1 [file sdata2016131-isa1.zip › s_study_Blande.txt]

Source Name	Characteristics[organism]	Term Source REF	Term Accession Number	Characteristics[organism part]	Term Source REF	Term Accession Number	Protocol REF	Sample Name	Factor Value[ecotype]
Noccaea caerulescens seed	Noccaea caerulescens	NCBITAXON	NCBITaxon:107243	shoot system	PO	PO:0009006	Experimental design	SRS1540171	La Calamine
Noccaea caerulescens seed	Noccaea caerulescens	NCBITAXON	NCBITaxon:107243	root	PO	PO:0009005	Experimental design	SRS1540169	La Calamine
Noccaea caerulescens seed	Noccaea caerulescens	NCBITAXON	NCBITaxon:107243	root	PO	PO:0009005	Experimental design	SRS1540168	La Calamine
Noccaea caerulescens seed	Noccaea caerulescens	NCBITAXON	NCBITaxon:107243	root	PO	PO:0009005	Experimental design	SRS1540167	La Calamine
Noccaea caerulescens seed	Noccaea caerulescens	NCBITAXON	NCBITaxon:107243	shoot system	PO	PO:0009006	Experimental design	SRS1540166	Ganges
Noccaea caerulescens seed	Noccaea caerulescens	NCBITAXON	NCBITaxon:107243	shoot system	PO	PO:0009006	Experimental design	SRS1540165	Ganges
Noccaea caerulescens seed	Noccaea caerulescens	NCBITAXON	NCBITaxon:107243	shoot system	PO	PO:0009006	Experimental design	SRS1540164	Ganges
Noccaea caerulescens seed	Noccaea caerulescens	NCBITAXON	NCBITaxon:107243	shoot system	PO	PO:0009006	Experimental design	SRS1540163	Monte Prinzera
Noccaea caerulescens seed	Noccaea caerulescens	NCBITAXON	NCBITaxon:107243	shoot system	PO	PO:0009006	Experimental design	SRS1540162	Monte Prinzera
Noccaea caerulescens seed	Noccaea caerulescens	NCBITAXON	NCBITaxon:107243	shoot system	PO	PO:0009006	Experimental design	SRS1540161	Monte Prinzera
Noccaea caerulescens seed	Noccaea caerulescens	NCBITAXON	NCBITaxon:107243	root	PO	PO:0009005	Experimental design	SRS1540160	Monte Prinzera
Noccaea caerulescens seed	Noccaea caerulescens	NCBITAXON	NCBITaxon:107243	root	PO	PO:0009005	Experimental design	SRS1540159	Ganges
Noccaea caerulescens seed	Noccaea caerulescens	NCBITAXON	NCBITaxon:107243	root	PO	PO:0009005	Experimental design	SRS1540158	Monte Prinzera
Noccaea caerulescens seed	Noccaea caerulescens	NCBITAXON	NCBITaxon:107243	root	PO	PO:0009005	Experimental design	SRS1540157	Monte Prinzera
Noccaea caerulescens seed	Noccaea caerulescens	NCBITAXON	NCBITaxon:107243	shoot system	PO	PO:0009006	Experimental design	SRS1540156	Lellingen
Noccaea caerulescens seed	Noccaea caerulescens	NCBITAXON	NCBITaxon:107243	shoot system	PO	PO:0009006	Experimental design	SRS1540155	Lellingen
Noccaea caerulescens seed	Noccaea caerulescens	NCBITAXON	NCBITaxon:107243	shoot system	PO	PO:0009006	Experimental design	SRS1540154	Lellingen
Noccaea caerulescens seed	Noccaea caerulescens	NCBITAXON	NCBITaxon:107243	root	PO	PO:0009005	Experimental design	SRS1540153	Lellingen
Noccaea caerulescens seed	Noccaea caerulescens	NCBITAXON	NCBITaxon:107243	root	PO	PO:0009005	Experimental design	SRS1540152	Lellingen
Noccaea caerulescens seed	Noccaea caerulescens	NCBITAXON	NCBITaxon:107243	root	PO	PO:0009005	Experimental design	SRS1540151	Lellingen
Noccaea caerulescens seed	Noccaea caerulescens	NCBITAXON	NCBITaxon:107243	shoot system	PO	PO:0009006	Experimental design	SRS1540150	La Calamine
Noccaea caerulescens seed	Noccaea caerulescens	NCBITAXON	NCBITaxon:107243	shoot system	PO	PO:0009006	Experimental design	SRS1540149	La Calamine
Noccaea caerulescens seed	Noccaea caerulescens	NCBITAXON	NCBITaxon:107243	root	PO	PO:0009005	Experimental design	SRS1540148	Ganges
Noccaea caerulescens seed	Noccaea caerulescens	NCBITAXON	NCBITaxon:107243	root	PO	PO:0009005	Experimental design	SRS1540147	Ganges
