# Supplementary material for: De novo transcriptome assemblies of four accessions of the metal hyperaccumulator plant Noccaea caerulescens
Source: Sci Data. 2017 Jan 31;4:160131. doi: 10.1038/sdata.2016.131 (PMC5283065; doi:10.1038/sdata.2016.131)
Supplement: Supplementary file 1 [file sdata2016131-isa1.zip › a_assay_Blande.txt]

Sample Name	Protocol REF	Parameter Value[sequencer]	Assay Name	Raw Data File	Comment[Data Repository]	Comment[Data Record Accession]	Comment[Data Record URI]	Protocol REF	Protocol REF	Protocol REF	Protocol REF	Protocol REF	Protocol REF	Derived Data File	Comment[Data Repository]	Comment[Data Record Accession]	Comment[Data Record URI]	Protocol REF	Derived Data File	Comment[Data Repository]	Comment[Data Record Accession]	Comment[Data Record URI]	Factor Value[ecotype]
SRS1540171	Generation of the datasets	Illumina HiSeq2000	RNA-Seq of Noccaea caerulescens: La Calamine accession Shoot	SRX1897192	NCBI Sequence Read Archive	SRP077889	https://www.ncbi.nlm.nih.gov/sra/?term=SRP077889	Processing of the datasets	De novo assembly	Assessment of assembly quality	Annotation	OrthoFinder	Filtering by top blast hit	GEVK00000000	GenBank	GEVK00000000	https://www.ncbi.nlm.nih.gov/nuccore/GEVK00000000	Multiple alignment	LCk32_annotation_final.xlsx	Dryad Digital Repository	doi:10.5061/dryad.380n3	http://dx.doi.org/10.5061/dryad.380n3	La Calamine
SRS1540169	Generation of the datasets	Illumina HiSeq2000	RNA-Seq of Noccaea caerulescens: La Calamine accession XXXXX	SRX1897191	NCBI Sequence Read Archive	SRP077889	https://www.ncbi.nlm.nih.gov/sra/?term=SRP077889	Processing of the datasets	De novo assembly	Assessment of assembly quality	Annotation	OrthoFinder	Filtering by top blast hit	GEVK00000000	GenBank	GEVK00000000	https://www.ncbi.nlm.nih.gov/nuccore/GEVK00000000	Multiple alignment	LCk32_annotation_final.xlsx	Dryad Digital Repository	doi:10.5061/dryad.380n3	http://dx.doi.org/10.5061/dryad.380n3	La Calamine
SRS1540168	Generation of the datasets	Illumina HiSeq2000	RNA-Seq of Noccaea caerulescens: La Calamine accession XXXXX	SRX1897189	NCBI Sequence Read Archive	SRP077889	https://www.ncbi.nlm.nih.gov/sra/?term=SRP077889	Processing of the datasets	De novo assembly	Assessment of assembly quality	Annotation	OrthoFinder	Filtering by top blast hit	GEVK00000000	GenBank	GEVK00000000	https://www.ncbi.nlm.nih.gov/nuccore/GEVK00000000	Multiple alignment	LCk32_annotation_final.xlsx	Dryad Digital Repository	doi:10.5061/dryad.380n3	http://dx.doi.org/10.5061/dryad.380n3	La Calamine
SRS1540167	Generation of the datasets	Illumina HiSeq2000	RNA-Seq of Noccaea caerulescens: La Calamine accession XXXXX	SRX1897188	NCBI Sequence Read Archive	SRP077889	https://www.ncbi.nlm.nih.gov/sra/?term=SRP077889	Processing of the datasets	De novo assembly	Assessment of assembly quality	Annotation	OrthoFinder	Filtering by top blast hit	GEVK00000000	GenBank	GEVK00000000	https://www.ncbi.nlm.nih.gov/nuccore/GEVK00000000	Multiple alignment	LCk32_annotation_final.xlsx	Dryad Digital Repository	doi:10.5061/dryad.380n3	http://dx.doi.org/10.5061/dryad.380n3	La Calamine
SRS1540166	Generation of the datasets	Illumina HiSeq2000	RNA-Seq of Noccaea caerulescens: Ganges accession Shoot	SRX1897187	NCBI Sequence Read Archive	SRP077889	https://www.ncbi.nlm.nih.gov/sra/?term=SRP077889	Processing of the datasets	De novo assembly	Assessment of assembly quality	Annotation	OrthoFinder	Filtering by top blast hit	GEVI00000000	GenBank	GEVI00000000	https://www.ncbi.nlm.nih.gov/nuccore/GEVI00000000	Multiple alignment	GAk32_annotation_final.xlsx	Dryad Digital Repository	doi:10.5061/dryad.380n3	http://dx.doi.org/10.5061/dryad.380n3	Ganges
SRS1540165	Generation of the datasets	Illumina HiSeq2000	RNA-Seq of Noccaea caerulescens: Ganges accession Shoot	SRX1897186	NCBI Sequence Read Archive	SRP077889	https://www.ncbi.nlm.nih.gov/sra/?term=SRP077889	Processing of the datasets	De novo assembly	Assessment of assembly quality	Annotation	OrthoFinder	Filtering by top blast hit	GEVI00000000	GenBank	GEVI00000000	https://www.ncbi.nlm.nih.gov/nuccore/GEVI00000000	Multiple alignment	GAk32_annotation_final.xlsx	Dryad Digital Repository	doi:10.5061/dryad.380n3	http://dx.doi.org/10.5061/dryad.380n3	Ganges
SRS1540164	Generation of the datasets	Illumina HiSeq2000	RNA-Seq of Noccaea caerulescens: Ganges accession Shoot	SRX1897185	NCBI Sequence Read Archive	SRP077889	https://www.ncbi.nlm.nih.gov/sra/?term=SRP077889	Processing of the datasets	De novo assembly	Assessment of assembly quality	Annotation	OrthoFinder	Filtering by top blast hit	GEVI00000000	GenBank	GEVI00000000	https://www.ncbi.nlm.nih.gov/nuccore/GEVI00000000	Multiple alignment	GAk32_annotation_final.xlsx	Dryad Digital Repository	doi:10.5061/dryad.380n3	http://dx.doi.org/10.5061/dryad.380n3	Ganges
SRS1540163	Generation of the datasets	Illumina HiSeq2000	RNA-Seq of Noccaea caerulescens: Monte Prinzera accession Shoot	SRX1897184	NCBI Sequence Read Archive	SRP077889	https://www.ncbi.nlm.nih.gov/sra/?term=SRP077889	Processing of the datasets	De novo assembly	Assessment of assembly quality	Annotation	OrthoFinder	Filtering by top blast hit	GEVM00000000	GenBank	GEVM00000000	https://www.ncbi.nlm.nih.gov/nuccore/GEVM00000000	Multiple alignment	MPk32_annotation_final.xlsx	Dryad Digital Repository	doi:10.5061/dryad.380n3	http://dx.doi.org/10.5061/dryad.380n3	Monte Prinzera
SRS1540162	Generation of the datasets	Illumina HiSeq2000	RNA-Seq of Noccaea caerulescens: Monte Prinzera accession Shoot	SRX1897183	NCBI Sequence Read Archive	SRP077889	https://www.ncbi.nlm.nih.gov/sra/?term=SRP077889	Processing of the datasets	De novo assembly	Assessment of assembly quality	Annotation	OrthoFinder	Filtering by top blast hit	GEVM00000000	GenBank	GEVM00000000	https://www.ncbi.nlm.nih.gov/nuccore/GEVM00000000	Multiple alignment	MPk32_annotation_final.xlsx	Dryad Digital Repository	doi:10.5061/dryad.380n3	http://dx.doi.org/10.5061/dryad.380n3	Monte Prinzera
SRS1540161	Generation of the datasets	Illumina HiSeq2000	RNA-Seq of Noccaea caerulescens: Monte Prinzera accession Shoot	SRX1897182	NCBI Sequence Read Archive	SRP077889	https://www.ncbi.nlm.nih.gov/sra/?term=SRP077889	Processing of the datasets	De novo assembly	Assessment of assembly quality	Annotation	OrthoFinder	Filtering by top blast hit	GEVM00000000	GenBank	GEVM00000000	https://www.ncbi.nlm.nih.gov/nuccore/GEVM00000000	Multiple alignment	MPk32_annotation_final.xlsx	Dryad Digital Repository	doi:10.5061/dryad.380n3	http://dx.doi.org/10.5061/dryad.380n3	Monte Prinzera
SRS1540160	Generation of the datasets	Illumina HiSeq2000	RNA-Seq of Noccaea caerulescens: Monte Prinzera accession XXXXX	SRX1897181	NCBI Sequence Read Archive	SRP077889	https://www.ncbi.nlm.nih.gov/sra/?term=SRP077889	Processing of the datasets	De novo assembly	Assessment of assembly quality	Annotation	OrthoFinder	Filtering by top blast hit	GEVM00000000	GenBank	GEVM00000000	https://www.ncbi.nlm.nih.gov/nuccore/GEVM00000000	Multiple alignment	MPk32_annotation_final.xlsx	Dryad Digital Repository	doi:10.5061/dryad.380n3	http://dx.doi.org/10.5061/dryad.380n3	Monte Prinzera
SRS1540159	Generation of the datasets	Illumina HiSeq2000	RNA-Seq of Noccaea caerulescens: Ganges accession XXXXX	SRX1897180	NCBI Sequence Read Archive	SRP077889	https://www.ncbi.nlm.nih.gov/sra/?term=SRP077889	Processing of the datasets	De novo assembly	Assessment of assembly quality	Annotation	OrthoFinder	Filtering by top blast hit	GEVI00000000	GenBank	GEVI00000000	https://www.ncbi.nlm.nih.gov/nuccore/GEVI00000000	Multiple alignment	GAk32_annotation_final.xlsx	Dryad Digital Repository	doi:10.5061/dryad.380n3	http://dx.doi.org/10.5061/dryad.380n3	Ganges
SRS1540158	Generation of the datasets	Illumina HiSeq2000	RNA-Seq of Noccaea caerulescens: Monte Prinzera accession XXXXX	SRX1897179	NCBI Sequence Read Archive	SRP077889	https://www.ncbi.nlm.nih.gov/sra/?term=SRP077889	Processing of the datasets	De novo assembly	Assessment of assembly quality	Annotation	OrthoFinder	Filtering by top blast hit	GEVM00000000	GenBank	GEVM00000000	https://www.ncbi.nlm.nih.gov/nuccore/GEVM00000000	Multiple alignment	MPk32_annotation_final.xlsx	Dryad Digital Repository	doi:10.5061/dryad.380n3	http://dx.doi.org/10.5061/dryad.380n3	Monte Prinzera
SRS1540157	Generation of the datasets	Illumina HiSeq2000	RNA-Seq of Noccaea caerulescens: Monte Prinzera accession XXXXX	SRX1897178	NCBI Sequence Read Archive	SRP077889	https://www.ncbi.nlm.nih.gov/sra/?term=SRP077889	Processing of the datasets	De novo assembly	Assessment of assembly quality	Annotation	OrthoFinder	Filtering by top blast hit	GEVM00000000	GenBank	GEVM00000000	https://www.ncbi.nlm.nih.gov/nuccore/GEVM00000000	Multiple alignment	MPk32_annotation_final.xlsx	Dryad Digital Repository	doi:10.5061/dryad.380n3	http://dx.doi.org/10.5061/dryad.380n3	Monte Prinzera
SRS1540156	Generation of the datasets	Illumina HiSeq2000	RNA-Seq of Noccaea caerulescens: Lellingen accession Shoot	SRX1897177	NCBI Sequence Read Archive	SRP077889	https://www.ncbi.nlm.nih.gov/sra/?term=SRP077889	Processing of the datasets	De novo assembly	Assessment of assembly quality	Annotation	OrthoFinder	Filtering by top blast hit	GEVL00000000	GenBank	GEVL00000000	https://www.ncbi.nlm.nih.gov/nuccore/GEVL00000000	Multiple alignment	LEk32_annotation_final.xlsx	Dryad Digital Repository	doi:10.5061/dryad.380n3	http://dx.doi.org/10.5061/dryad.380n3	Lellingen
SRS1540155	Generation of the datasets	Illumina HiSeq2000	RNA-Seq of Noccaea caerulescens: Lellingen accession Shoot	SRX1897176	NCBI Sequence Read Archive	SRP077889	https://www.ncbi.nlm.nih.gov/sra/?term=SRP077889	Processing of the datasets	De novo assembly	Assessment of assembly quality	Annotation	OrthoFinder	Filtering by top blast hit	GEVL00000000	GenBank	GEVL00000000	https://www.ncbi.nlm.nih.gov/nuccore/GEVL00000000	Multiple alignment	LEk32_annotation_final.xlsx	Dryad Digital Repository	doi:10.5061/dryad.380n3	http://dx.doi.org/10.5061/dryad.380n3	Lellingen
SRS1540154	Generation of the datasets	Illumina HiSeq2000	RNA-Seq of Noccaea caerulescens: Lellingen accession Shoot	SRX1897175	NCBI Sequence Read Archive	SRP077889	https://www.ncbi.nlm.nih.gov/sra/?term=SRP077889	Processing of the datasets	De novo assembly	Assessment of assembly quality	Annotation	OrthoFinder	Filtering by top blast hit	GEVL00000000	GenBank	GEVL00000000	https://www.ncbi.nlm.nih.gov/nuccore/GEVL00000000	Multiple alignment	LEk32_annotation_final.xlsx	Dryad Digital Repository	doi:10.5061/dryad.380n3	http://dx.doi.org/10.5061/dryad.380n3	Lellingen
SRS1540153	Generation of the datasets	Illumina HiSeq2000	RNA-Seq of Noccaea caerulescens: Lellingen accession XXXXX	SRX1897174	NCBI Sequence Read Archive	SRP077889	https://www.ncbi.nlm.nih.gov/sra/?term=SRP077889	Processing of the datasets	De novo assembly	Assessment of assembly quality	Annotation	OrthoFinder	Filtering by top blast hit	GEVL00000000	GenBank	GEVL00000000	https://www.ncbi.nlm.nih.gov/nuccore/GEVL00000000	Multiple alignment	LEk32_annotation_final.xlsx	Dryad Digital Repository	doi:10.5061/dryad.380n3	http://dx.doi.org/10.5061/dryad.380n3	Lellingen
SRS1540152	Generation of the datasets	Illumina HiSeq2000	RNA-Seq of Noccaea caerulescens: Lellingen accession XXXXX	SRX1897173	NCBI Sequence Read Archive	SRP077889	https://www.ncbi.nlm.nih.gov/sra/?term=SRP077889	Processing of the datasets	De novo assembly	Assessment of assembly quality	Annotation	OrthoFinder	Filtering by top blast hit	GEVL00000000	GenBank	GEVL00000000	https://www.ncbi.nlm.nih.gov/nuccore/GEVL00000000	Multiple alignment	LEk32_annotation_final.xlsx	Dryad Digital Repository	doi:10.5061/dryad.380n3	http://dx.doi.org/10.5061/dryad.380n3	Lellingen
SRS1540151	Generation of the datasets	Illumina HiSeq2000	RNA-Seq of Noccaea caerulescens: Lellingen accession XXXXX	SRX1897172	NCBI Sequence Read Archive	SRP077889	https://www.ncbi.nlm.nih.gov/sra/?term=SRP077889	Processing of the datasets	De novo assembly	Assessment of assembly quality	Annotation	OrthoFinder	Filtering by top blast hit	GEVL00000000	GenBank	GEVL00000000	https://www.ncbi.nlm.nih.gov/nuccore/GEVL00000000	Multiple alignment	LEk32_annotation_final.xlsx	Dryad Digital Repository	doi:10.5061/dryad.380n3	http://dx.doi.org/10.5061/dryad.380n3	Lellingen
SRS1540150	Generation of the datasets	Illumina HiSeq2000	RNA-Seq of Noccaea caerulescens: La Calamine accession Shoot	SRX1897171	NCBI Sequence Read Archive	SRP077889	https://www.ncbi.nlm.nih.gov/sra/?term=SRP077889	Processing of the datasets	De novo assembly	Assessment of assembly quality	Annotation	OrthoFinder	Filtering by top blast hit	GEVK00000000	GenBank	GEVK00000000	https://www.ncbi.nlm.nih.gov/nuccore/GEVK00000000	Multiple alignment	LCk32_annotation_final.xlsx	Dryad Digital Repository	doi:10.5061/dryad.380n3	http://dx.doi.org/10.5061/dryad.380n3	La Calamine
SRS1540149	Generation of the datasets	Illumina HiSeq2000	RNA-Seq of Noccaea caerulescens: La Calamine accession Shoot	SRX1897170	NCBI Sequence Read Archive	SRP077889	https://www.ncbi.nlm.nih.gov/sra/?term=SRP077889	Processing of the datasets	De novo assembly	Assessment of assembly quality	Annotation	OrthoFinder	Filtering by top blast hit	GEVK00000000	GenBank	GEVK00000000	https://www.ncbi.nlm.nih.gov/nuccore/GEVK00000000	Multiple alignment	LCk32_annotation_final.xlsx	Dryad Digital Repository	doi:10.5061/dryad.380n3	http://dx.doi.org/10.5061/dryad.380n3	La Calamine
SRS1540148	Generation of the datasets	Illumina HiSeq2000	RNA-Seq of Noccaea caerulescens: Ganges accession XXXXX	SRX1897169	NCBI Sequence Read Archive	SRP077889	https://www.ncbi.nlm.nih.gov/sra/?term=SRP077889	Processing of the datasets	De novo assembly	Assessment of assembly quality	Annotation	OrthoFinder	Filtering by top blast hit	GEVI00000000	GenBank	GEVI00000000	https://www.ncbi.nlm.nih.gov/nuccore/GEVI00000000	Multiple alignment	GAk32_annotation_final.xlsx	Dryad Digital Repository	doi:10.5061/dryad.380n3	http://dx.doi.org/10.5061/dryad.380n3	Ganges
SRS1540147	Generation of the datasets	Illumina HiSeq2000	RNA-Seq of Noccaea caerulescens: Ganges accession XXXXX	SRX1897168	NCBI Sequence Read Archive	SRP077889	https://www.ncbi.nlm.nih.gov/sra/?term=SRP077889	Processing of the datasets	De novo assembly	Assessment of assembly quality	Annotation	OrthoFinder	Filtering by top blast hit	GEVI00000000	GenBank	GEVI00000000	https://www.ncbi.nlm.nih.gov/nuccore/GEVI00000000	Multiple alignment	GAk32_annotation_final.xlsx	Dryad Digital Repository	doi:10.5061/dryad.380n3	http://dx.doi.org/10.5061/dryad.380n3	Ganges
